# Supplementary material for: Application of 3D-Printed Bioinks in Chronic Wound Healing: A Scoping Review
Source: Polymers (Basel). 2024 Aug 29;16(17):2456. doi: 10.3390/polym16172456 (PMC11397625; doi:10.3390/polym16172456)
Supplement: Supplementary file 1 [file polymers-16-02456-s001.zip]

Archive with 1 entries (1 files):
- polymers-3137000-supplementary.pdf
